# Supplementary material for: Manipulation of Alternative Splicing of IKZF1 Elicits Distinct Gene Regulatory Responses in T Cells
Source: Cells. 2026 Jan 24;15(3):221. doi: 10.3390/cells15030221 (PMC12896614; doi:10.3390/cells15030221)
Supplement: Supplementary file 1 [file cells-15-00221-s001.zip]

Archive with 1 entries (1 files):
- cells-3960050-supplementary.pdf
